# Supplementary material for: Selective Elimination of Senescent Fibroblasts by Targeting the Cell Surface Protein ACKR3
Source: Int J Mol Sci. 2022 Jun 10;23(12):6531. doi: 10.3390/ijms23126531 (PMC9223754; doi:10.3390/ijms23126531)
Supplement: Supplementary file 1 [file ijms-23-06531-s001.zip]

Archive with 1 entries (1 files):
- ijms-1758717-supplementary.pdf
